# Supplementary material for: Prevalence of Comorbidity and Associated Factors Among Patients With Hypertension in Health Facilities of Southern Ethiopia
Source: Biomed Res Int. 2026 Jan 21;2026:7739774. doi: 10.1155/bmri/7739774 (PMC12820984; doi:10.1155/bmri/7739774)
Supplement: Supplementary file 2 — Supporting Information 2 File S2. Dataset (Excel format). [file BMRI-2026-7739774-s002.xlsx]

## Sheet: Comorbidities
Q1.Sex	Q2.How old are you?	Q3.Residence	Q4.Marital status	Q5.Educational status	Q6.Monthly income	Q7.Occupation	Q8..Do you smoke in the past 28 days?	Q9.Have you drunk in the past 28 daysl?	Q10.Have you ever chewing chat?	Q14.Do you engage in physical exercise ?	Q15.How long per week?	Q16.Have you diagnosed for heart failure ?	Q17.Have you diagnosed with Obesity?	Q18.Have you diagnosed with DM?	Q20.Have you ever diagnosed with stroke	Q21.Have you ever diagnosed with Dyslipidemias	Q22.Have you diagnosed with chronic renal failure ?	Q23.Is there family member with known history of HTN	Q24.What is the duration after claiming you Hypertension?	Q25.Are you starting an antihypertensive drug?	Q26.For how long do you take this drug?	Q27. Systolic Blood pressure measurement	Q27. Diastolic Blood pressure measurement	Q29.BMI (kg/m2)	Sex	Age (in year)	Residence	Marital status	Educational status	Monthly income (in ETB)	Occupation	Have you ever-smoke cigarettes?	If yes to question 201 Do you smoke in the past 28 days?	Have you ever consumed alcohol ?	Have you drunk in the past 28 days?	Have you ever chewing chat?	If yes to question how many years?	Do you engage in physical exercise ?	If yes to question 206 how long per week	What is the duration after claiming you Hypertension?	Are you starting an antihypertensive drug?	For how long do you take this drug?	Have you ever diagnosed with DM?	Have you ever diagnosed with Chronic renal failure	Have you diagnosed with stroke?	Have you diagnosed for heart failure ?	Have you diagnosed with Dyslipidemia?	Have you diagnosed with Obesity?	Blood pressure measurement
Male	26	Urban	Single	Higher education	5000	Unemployment	Yes	No	No	Yes	2	Yes	Yes	Yes	Yes	No	No	No	2	No		120	90	21
Male	72	Urban	Married	Grades 1-8 (primary)	1200	Farmer	No	Yes	No	Yes	3	Yes	No	No	No	Yes	No	Yes	6	Yes	6	169	99	23.2
Female	56	Urban	Married	Higher education	4500	Government employee	No	No	No	No		Yes	Yes	No	No	Yes	No	No	4	Yes	3	122	67	25.6
Male	63	Urban	Married	Grade 9-12 (secondary)	6000	Government employee	Yes	Yes	No	No		No	Yes	Yes	No	Yes	No	Yes	12	Yes	11	163	93	24.9
Male	65	Rural	Married	Unable to read and write	1300	Farmer	No	Yes	No	Yes	3	Yes	No	No	No	No	No	Yes	8	Yes	8	129	71	22.5
Female	60	Rural	Widowed	Unable to read and write	800	Farmer	No	No	No	Yes	3	No	No	No	No	No	No	No	5	Yes	4	115	67	21.3
Female	60	Urban	Widowed	Higher education	5400	Private	No	No	No	No		Yes	Yes	Yes	No	Yes	Yes	Yes	10	Yes	9	116	65	25.1
Female	65	Rural	Married	Unable to read and write	800	Farmer	Yes	Yes	No	Yes	3	Yes	No	No	No	No	No	No	5	Yes	5	115	67	19.2
Male	42	Urban	Married	Higher education	5600	Government employee	Yes	Yes	Yes	Yes	4	Yes	Yes	Yes	No	Yes	No	Yes	5	Yes	4	118	85	26.1
Male	62	Urban	Widowed	Grade 9-12 (secondary)	3400	Merchant	Yes	Yes	No	Yes	3	Yes	No	No	No	No	No	Yes	9	Yes	9	127	72	22.4
Male	63	Rural	Widowed	Unable to read and write	1000	Farmer	Yes	Yes	No	Yes	2	Yes	No	Yes	Yes	Yes	No	Yes	7	Yes	6	137	92	24.9
Male	28	Urban	Single	Grade 9-12 (secondary)	3000	Merchant	Yes	Yes	Yes	Yes	3	No	No	No	No	No	No	Yes	2	Yes	1	156	96	26.7
Male	53	Urban	Widowed	Grades 1-8 (primary)	4200	Merchant	Yes	Yes	No	Yes	2	Yes	Yes	Yes	No	Yes	Yes	Yes	8	Yes	8	140	95	26.2
Male	75	Urban	Married	Higher education	6000	Government employee	Yes	Yes	No	No		Yes	Yes	Yes	No	Yes	Yes	Yes	9	Yes	9	158	87	25.3
Female	70	Rural	Widowed	Unable to read and write	900	Farmer	No	No	No	Yes	3	No	No	Yes	No	No	No	Yes	6	Yes	6	142	80	22.7
Male	53	Urban	Married	Higher education	6400	Government employee	No	Yes	No	No		Yes	Yes	No	No	Yes	Yes	Yes	6	Yes	6	138	83	26.1
Male	63	Urban	Married	Grade 9-12 (secondary)	4500	Private	Yes	No	No	Yes	3	No	No	No	No	No	No	Yes	7	Yes	6	137	93	23.9
Male	66	Urban	Married	Higher education	5200	Private	Yes	Yes	No	Yes	4	No	No	No	No	No	No	Yes	5	Yes	5	112	62	21.7
Male	28	Rural	Single	Unable to read and write	600	Farmer	Yes	Yes	Yes	No		Yes	No	No	No	No	No	Yes	2	Yes	1	112	75	23.4
Female	75	Urban	Widowed	Grades 1-8 (primary)	2500	Merchant	No	No	No	No		Yes	No	No	No	No	No	Yes	15	Yes	10	138	38	23.1
Female	62	Urban	Married	Grade 9-12 (secondary)	3500	Private	No	No	No	No		Yes	No	No	No	No	No	Yes	5	Yes	5	116	61	20.9
Male	69	Rural	Married	Grades 1-8 (primary)	2000	Farmer	Yes	Yes	Yes	Yes	3	No	No	Yes	No	No	No	Yes	6	Yes	6	114	72	24.3
Female	63	Urban	Widowed	Grade 9-12 (secondary)	3800	Unemployment	No	No	No	No		No	Yes	Yes	No	Yes	No	No	7	Yes	7	137	77	25.3
Male	50	Rural	Married	Grades 1-8 (primary)	1500	Farmer	Yes	No	No	No		Yes	No	No	No	No	No	Yes	4	Yes	3	137	98	22.1
Male	65	Urban	Married	Grades 1-8 (primary)	3200	Merchant	Yes	Yes	Yes	No		No	Yes	No	No	Yes	No	No	7	Yes	6	154	71	26.2
Female	57	Urban	Widowed	Grade 9-12 (secondary)	3800	Private	No	No	No	No		No	No	No	No	Yes	No	Yes	9	Yes	7	98	68	24.8
Male	56	Rural	Widowed	Grades 1-8 (primary)	1500	Merchant	No	Yes	Yes	No		No	No	No	No	No	Yes	Yes	10	Yes	7	119	72	22.4
Female	68	Rural	Married	Unable to read and write	800	Farmer	No	No	No	No		No	No	No	Yes	No	No	Yes	7	Yes	5	97	71	21.6
Male	65	Rural	Widowed	Unable to read and write	600	Unemployment	No	Yes	No	No		Yes	No	No	No	No	No	Yes	8	Yes	6	133	93	24.1
Male	47	Rural	Married	Unable to read and write	1500	Farmer	No	No	No	Yes	3	No	No	No	No	No	No	Yes	3	Yes	3	182	96	23.7
Female	75	Rural	Widowed	Unable to read and write	600	Farmer	No	No	No	No		Yes	No	No	No	No	No	Yes	10	Yes	8	155	96	21.5
Female	49	Rural	Married	Grade 9-12 (secondary)	1200	Merchant	No	No	No	Yes	4	No	No	No	No	No	No	Yes	3	Yes	2	143	85	22.3
Female	51	Rural	Widowed	Unable to read and write	900	Merchant	No	No	No	No		No	No	No	No	No	No	No	5	Yes	4	120	80	21.9
Male	48	Urban	Married	Grade 9-12 (secondary)	2000	Merchant	Yes	Yes	Yes	No		No	Yes	Yes	No	Yes	No	Yes	7	Yes	5	141	77	25.1
Female	58	Rural	Widowed	Unable to read and write	1000	Farmer	No	No	No	Yes	2	Yes	No	No	No	No	No	Yes	6	Yes	4	147	96	22.4
Male	72	Urban	Married	Grade 9-12 (secondary)	4000	Unemployment	No	Yes	No	No		Yes	No	Yes	No	Yes	No	Yes	15	Yes	13	156	99	24.6
Male	55	Urban	Married	Higher education	4500	Government employee	Yes	Yes	No	No		Yes	No	No	No	Yes	No	No	4	Yes	3	103	87	23.6
Female	64	Urban	Widowed	Unable to read and write	800	Unemployment	No	No	No	No		No	No	No	No	No	No	No	3	Yes	2	136	85	22.3
Female	62	Urban	Married	Grades 1-8 (primary)	2000	Private	No	No	No	No		No	No	No	No	No	No	Yes	6	Yes	4	116	61	21.9
Male	66	Rural	Widowed	Grade 9-12 (secondary)	1400	Farmer	Yes	Yes	Yes	No		Yes	No	No	No	No	No	No	5	Yes	4	136	69	23.4
Male	28	Rural	Single	Unable to read and write	500	Farmer	No	Yes	Yes	No		Yes	No	No	No	No	No	Yes	2	Yes	1	152	98	24.8
Male	32	Rural	Single	Grade 9-12 (secondary)	3000	Merchant	No	No	No	No		No	No	No	No	No	No	Yes	4	Yes	2	142	85	20.9
Male	47	Urban	Married	Higher education	3800	Private	Yes	No	Yes	No		No	No	No	No	No	No	No	4	Yes	3	133	76	23.3
Male	67	Urban	Widowed	Grades 1-8 (primary)	3500	Private	Yes	Yes	No	No		Yes	No	Yes	Yes	Yes	No	Yes	13	Yes	12	155	90	25.1
Male	54	Rural	Divorsed	Grades 1-8 (primary)	1200	Farmer	No	Yes	No	No		No	No	No	No	No	Yes	Yes	5	Yes	5	149	89	24.1
Female	61	Urban	Married	Grade 9-12 (secondary)	3000	Private	No	No	No	No		No	No	Yes	No	No	No	Yes	7	Yes	5	147	86	23.9
Female	75	Rural	Widowed	Unable to read and write	600	Farmer	No	No	No	No		No	No	Yes	Yes	Yes	No	No	12	Yes	10	146	84	22.9
Male	33	Urban	Single	Higher education	2500	Government employee	Yes	Yes	No	Yes	3	Yes	No	No	No	No	No	Yes	4	Yes	2	146	87	24.9
Female	67	Rural	Widowed	Unable to read and write	900	Unemployment	No	No	No	No		No	No	No	Yes	No	No	No	6	Yes	5	136	75	23.8
Female	75	Rural	Widowed	Unable to read and write	500	Farmer	No	No	No	No		No	No	No	No	No	Yes	No	5	Yes	5	133	76	19.3
Female	55	Urban	Married	Higher education	3700	Merchant	No	No	No	No		Yes	No	No	No	No	No	Yes	3	Yes	3	145	86	24.8
Female	61	Urban	Married	Grades 1-8 (primary)	2400	Government employee	No	Yes	No	No		No	No	No	Yes	No	No	Yes	8	Yes	7	148	99	23.2
Male	71	Urban	Widowed	Grade 9-12 (secondary)	2000	Private	Yes	Yes	Yes	No		No	No	Yes	No	Yes	Yes	No	15	Yes	13	152	96	25.2
Male	62	Rural	Married	Grades 1-8 (primary)	800	Merchant	No	No	No	No		No	No	No	No	No	No	No	2	Yes	1	133	74	22.1
Female	70	Rural	Widowed	Grade 9-12 (secondary)	900	Unemployment	No	No	No	No		No	No	Yes	No	No	No	No	3	Yes	2	133	69	20.3
Female	63	Rural	Married	Grades 1-8 (primary)	1500	Farmer	No	No	No	No		No	Yes	Yes	No	Yes	No	Yes	7	Yes	5	156	100	25.3
Male	65	Rural	Married	Unable to read and write	800	Merchant	Yes	Yes	Yes	No		No	No	No	No	No	No	No	9	Yes	7	138	78	23.4
Male	55	Urban	Single	Grade 9-12 (secondary)	6000	Government employee	No	Yes	No	No		No	Yes	Yes	No	Yes	No	Yes	5	Yes	5	155	95	24.9
Female	55	Urban	Married	Higher education	4500	Government employee	No	No	No	Yes	3	No	No	No	No	No	No	No	3	Yes	1	128	84	22.7
Male	36	Rural	Single	Higher education	4300	Government employee	No	No	No	Yes	3	No	No	No	No	No	No	Yes	2	Yes	1	126	74	23.9
Male	56	Urban	Single	Grade 9-12 (secondary)	2500	Merchant	Yes	Yes	Yes	No		No	Yes	Yes	No	Yes	No	Yes	9	Yes	7	147	89	25.6
Male	60	Rural	Married	Unable to read and write	900	Farmer	Yes	No	No	No		No	No	No	Yes	No	No	Yes	3	Yes	2	159	84	23.6
Male	81	Urban	Married	Higher education	3000	Private	Yes	No	No	No		Yes	No	No	No	No	No	No	10	Yes	10	176	86	21.9
Male	81	Urban	Widowed	Higher education	3500	Private	No	Yes	No	No		Yes	No	No	No	No	No	Yes	9	Yes	8	133	90	24.3
Male	50	Rural	Married	Grade 9-12 (secondary)	2000	Merchant	No	Yes	No	No		No	Yes	Yes	No	Yes	No	No	8	Yes	6	132	84	25.2
Male	60	Urban	Widowed	Grades 1-8 (primary)	1500	Private	No	No	Yes	No		No	No	Yes	No	No	No	Yes	7	Yes	6	116	69	22.6
Female	48	Urban	Single	Grades 1-8 (primary)	1700	Merchant	No	No	No	No		No	No	Yes	No	No	No	No	4	Yes	4	129	71	23.5
Male	49	Urban	Single	Higher education	2500	Merchant	No	Yes	No	No		No	Yes	Yes	No	Yes	No	Yes	9	Yes	6	125	84	24.8
Male	60	Urban	Widowed	Grade 9-12 (secondary)	1800	Private	Yes	No	No	No		No	No	Yes	No	No	No	Yes	7	Yes	7	145	88	23.1
Female	51	Urban	Single	Unable to read and write	600	Farmer	No	No	No	No		No	No	Yes	No	No	No	No	9	Yes	7	128	88	23.1
Male	58	Rural	Married	Unable to read and write	1000	Farmer	No	No	No	No		No	No	Yes	No	No	No	Yes	3	Yes	3	125	77	21.3
Male	75	Rural	Married	Grades 1-8 (primary)	1200	Farmer	No	No	No	No		Yes	No	Yes	No	No	No	No	8	Yes	6	134	73	22.6
Male	57	Urban	Married	Higher education	3000	Government employee	No	No	No	Yes	3	No	No	No	No	No	No	No	3	Yes	2	190	90	20.9
Male	56	Urban	Widowed	Higher education	3600	Government employee	No	Yes	No	No		Yes	No	No	No	No	No	No	8	Yes	8	150	88	22.1
Male	14	Urban	Married	Grade 9-12 (secondary)	4200	Merchant	No	No	No	No		No	No	Yes	No	No	No	No	14	Yes	10	152	82	23.1
Male	49	Rural	Single	Higher education	3200	Government employee	Yes	Yes	Yes	No		No	No	Yes	Yes	No	No	Yes	7	Yes	6	146	95	23.7
Male	40	Rural	Single	Unable to read and write	800	Merchant	No	No	No	No		No	No	Yes	No	No	No	Yes	6	Yes	4	146	108	20.9
Female	36	Urban	Single	Higher education	3500	Government employee	No	No	No	Yes	4	No	No	No	No	No	No	Yes	3	Yes	2	125	80	22.3
Female	60	Rural	Widowed	Unable to read and write	700	Farmer	No	No	No	No		Yes	No	No	No	No	No	No	5	Yes	5	120	71	19.6
Female	45	Rural	Divorsed	Grade 9-12 (secondary)	2400	Private	No	No	No	No		No	No	No	No	No	No	Yes	2	Yes	1	116	69	23.2
Female	55	Urban	Married	Grade 9-12 (secondary)	1500	Merchant	No	No	No	Yes	3	No	No	No	No	No	No	Yes	4	Yes	3	136	86	24.2
Female	69	Urban	Widowed	Grade 9-12 (secondary)	1400	Unemployment	No	No	No	No		No	No	Yes	No	No	No	Yes	6	Yes	5	145	86	22.3
Male	44	Urban	Single	Higher education	4200	Government employee	Yes	No	No	Yes	3	No	No	Yes	No	No	No	Yes	1	Yes	1	153	102	24.7
Male	67	Rural	Married	Unable to read and write	600	Farmer	No	Yes	No	No		No	No	No	Yes	No	No	No	7	Yes	6	158	91	23.4
Male	78	Rural	Widowed	Unable to read and write	700	Farmer	Yes	No	No	No		No	No	No	No	No	No	No	6	Yes	6	153	80	20.9
Male	73	Urban	Married	Grade 9-12 (secondary)	2400	Merchant	Yes	No	Yes	No		No	Yes	Yes	No	Yes	No	No	8	Yes	8	152	96	25.1
Female	48	Urban	Married	Grades 1-8 (primary)	1400	Unemployment	No	No	No	No		Yes	No	Yes	No	No	No	Yes	6	Yes	7	145	85	22.2
Male	78	Urban	Married	Grade 9-12 (secondary)	2800	Private	Yes	Yes	Yes	No		No	Yes	Yes	No	Yes	No	Yes	14	Yes	12	152	87	24.7
Female	45	Urban	Single	Grades 1-8 (primary)	2700	Merchant	No	No	No	No		No	Yes	Yes	No	Yes	No	Yes	5	Yes	3	138	79	25.3
Female	58	Rural	Widowed	Unable to read and write	600	Unemployment	No	No	No	No		Yes	No	No	No	No	No	No	4	Yes	4	141	84	20.5
Female	45	Rural	Married	Unable to read and write	800	Farmer	No	No	No	No		No	No	No	No	No	No	No	2	Yes	1	137	87	21.9
Female	69	Rural	Married	Unable to read and write	500	Unemployment	No	No	No	No		No	Yes	Yes	No	Yes	No	Yes	9	Yes	8	156	92	24.8
Male	40	Rural	Married	Unable to read and write	700	Farmer	No	No	No	No		No	No	Yes	No	No	No	Yes	4	Yes	2	138	87	21.7
Female	51	Urban	Widowed	Grade 9-12 (secondary)	1700	Merchant	No	No	No	No		No	No	Yes	No	Yes	No	No	9	Yes	7	147	89	24.3
Female	59	Urban	Single	Grades 1-8 (primary)	800	Unemployment	Yes	No	Yes	No		No	No	No	No	No	No	No	10	Yes	8	108	79	23.3
Male	51	Rural	Single	Higher education	2500	Private	No	No	No	Yes	3	No	No	No	No	No	No	No	3	Yes	2	132	79	22.5
Male	85	Urban	Married	Grade 9-12 (secondary)	2000	Unemployment	Yes	No	Yes	No		No	Yes	Yes	No	Yes	Yes	Yes	18	Yes	18	131	78	25.1
Male	61	Rural	Married	Higher education	3000	Unemployment	No	No	No	Yes	2	Yes	No	No	No	No	No	No	5	Yes	2	170	78	23.4
Male	53	Rural	Married	Unable to read and write	500	Farmer	No	No	No	No		No	No	No	No	No	No	Yes	5	Yes	5	106	69	20.2
Male	66	Rural	Widowed	Unable to read and write	600	Farmer	No	Yes	No	No		Yes	No	No	No	No	No	No	3	Yes	3	122	60	23.1
Female	50	Rural	Single	Grades 1-8 (primary)	900	Unemployment	No	No	No	No		No	No	Yes	No	Yes	No	Yes	5	Yes	4	121	75	23.6
Female	69	Rural	Single	Unable to read and write	700	Unemployment	No	No	No	No		No	No	Yes	No	No	No	Yes	9	Yes	9	143	89	24.1
Female	36	Rural	Single	Grades 1-8 (primary)	800	Unemployment	No	No	No	No		No	No	No	No	No	No	No	2	Yes	2	132	74	23.6
Female	65	Urban	Widowed	Higher education	3400	Private	No	No	No	Yes	4	No	No	No	No	No	No	No	3	Yes	3	145	90	20.9
Male	30	Rural	Single	Unable to read and write	600	Merchant	No	Yes	Yes	No		No	No	No	No	No	No	No	2	Yes	1	135	74	24.1
Male	86	Urban	Married	Grade 9-12 (secondary)	700	Unemployment	No	No	Yes	No		No	No	No	No	No	Yes	Yes	15	Yes	15	149	92	21.9
Female	50	Rural	Single	Unable to read and write	600	Farmer	No	No	No	No		Yes	No	No	No	No	No	Yes	5	Yes	5	139	73	22.7
Male	36	Rural	Single	Grade 9-12 (secondary)	500	Unemployment	No	No	No	No		No	No	No	No	No	No	No	3	Yes	2	131	75	22.4
Male	69	Urban	Married	Grade 9-12 (secondary)	900	Private	No	No	No	Yes	3	No	No	No	No	No	No	No	4	Yes	4	147	83	23.2
Male	74	Rural	Widowed	Unable to read and write	700	Unemployment	No	No	No	No		No	No	No	No	No	No	No	9	Yes	7	133	87	22.5
Male	34	Urban	Single	Higher education	4500	Government employee	No	No	No	Yes	3	No	No	No	No	No	No	Yes	3	Yes	2	143	89	24.1
Female	62	Rural	Married	Grade 9-12 (secondary)	700	Farmer	No	Yes	No	No		No	No	No	No	No	No	No	13	Yes	8	143	95	19.8
Female	55	Rural	Married	Higher education	8300	Government employee	No	No	No	No		No	No	No	No	No	No	No	2	Yes	2	133	69	20.4
Female	75	Rural	Widowed	Grade 9-12 (secondary)	2300	Unemployment	No	No	No	No		Yes	No	No	No	No	No	No	10	Yes	10	155	100	21.5
Male	64	Urban	Married	Higher education	3400	Private	Yes	No	No	No		No	No	Yes	No	Yes	No	Yes	9	Yes	9	143	75	24.7
Female	69	Rural	Widowed	Grades 1-8 (primary)	1200	Merchant	No	No	No	No		No	No	No	No	No	No	No	4	Yes	3	125	88	23.2
Male	69	Urban	Married	Higher education	2100	Private	No	No	No	No		No	No	No	No	No	No	No	5	Yes	5	129	84	19.9
Female	43	Urban	Single	Unable to read and write	1000	Merchant	No	No	No	No		No	No	No	No	No	No	Yes	3	Yes	2	141	82	20.4
Male	78	Urban	Married	Grade 9-12 (secondary)	2000	Unemployment	No	No	Yes	No		No	No	No	No	No	No	No	10	Yes	10	143	89	22.3
Female	72	Rural	Widowed	Unable to read and write	500	Unemployment	No	No	No	No		No	No	No	No	No	No	No	6	Yes	5	145	78	22.1
Male	78	Urban	Married	Grade 9-12 (secondary)	3000	Merchant	Yes	Yes	No	No		Yes	Yes	Yes	No	Yes	No	Yes	14	Yes	10	158	99	24.8
Female	71	Rural	Widowed	Unable to read and write	600	Farmer	No	No	No	No		No	No	No	No	No	No	No	5	Yes	4	126	77	19.6
Male	69	Rural	Married	Grade 9-12 (secondary)	2100	Merchant	No	Yes	No	No		No	No	No	No	No	No	No	5	Yes	3	128	81	19.7
Female	72	Urban	Widowed	Grade 9-12 (secondary)	1000	Private	No	No	No	No		No	No	No	No	No	No	No	3	Yes	3	136	84	23.1
Female	76	Rural	Married	Unable to read and write	600	Unemployment	No	No	No	No		No	No	No	No	No	No	No	4	Yes	3	130	80	23.1
Female	79	Urban	Widowed	Grades 1-8 (primary)	1000	Unemployment	No	No	No	No		No	Yes	Yes	No	Yes	No	Yes	15	Yes	10	142	84	25.3
Male	71	Rural	Married	Grade 9-12 (secondary)	2000	Merchant	No	Yes	No	No		No	Yes	Yes	No	Yes	No	Yes	12	Yes	10	152	96	30.1
Male	45	Urban	Single	Higher education	4100	Government employee	No	No	No	Yes	4	No	No	No	No	No	No	No	2	Yes	1	122	72	23.3
Female	41	Rural	Married	Unable to read and write	670	Unemployment	No	No	No	No		No	No	No	No	No	No	No	1	Yes	1	121	74	20.2
Female	51	Rural	Married	Grade 9-12 (secondary)	1400	Private	No	No	No	Yes	3	No	No	No	No	No	No	No	3	Yes	2	133	82	23.8
Female	55	Urban	Widowed	Higher education	3400	Government employee	No	No	No	Yes	4	No	No	No	No	No	No	No	6	Yes	5	124	72	24.1
Male	64	Rural	Married	Grades 1-8 (primary)	4000	Merchant	No	No	No	No		No	No	Yes	No	No	No	Yes	8	Yes	5	143	76	23.4
Female	75	Rural	Married	Unable to read and write	1000	Farmer	No	No	No	No		No	No	No	No	No	No	No	4	Yes	4	140	80	19.7
Female	50	Urban	Single	Grade 9-12 (secondary)	2000	Merchant	No	No	No	No		Yes	No	Yes	No	No	No	Yes	10	Yes	9	122	70	30.1
Male	55	Urban	Married	Higher education	3200	Government employee	No	No	No	Yes	4	No	No	No	No	No	No	No	3	Yes	2	122	75	22.3
Female	69	Rural	Widowed	Grades 1-8 (primary)	900	Unemployment	No	No	No	No		No	No	No	No	No	No	No	6	Yes	4	135	87	22.9
Female	55	Rural	Married	Grade 9-12 (secondary)	1000	Private	No	No	No	No		No	No	No	No	No	No	No	4	Yes	2	129	75	23.1
Female	46	Urban	Single	Grade 9-12 (secondary)	3500	Government employee	No	No	No	Yes	3	No	No	No	No	No	No	No	2	Yes	2	146	85	24.1
Male	52	Urban	Married	Grade 9-12 (secondary)	3400	Private	No	No	No	No		Yes	No	No	No	No	No	Yes	8	Yes	7	132	84	20.6
Female	64	Urban	Single	Grades 1-8 (primary)	1400	Unemployment	No	No	No	No		No	No	No	No	No	No	No	3	Yes	3	140	79	23.7
Female	58	Rural	Widowed	Grade 9-12 (secondary)	2000	Private	No	No	No	No		No	No	No	No	No	No	No	2	Yes	2	136	85	23.4
Male	60	Rural	Widowed	Grades 1-8 (primary)	900	Unemployment	No	No	No	No		No	No	No	No	No	No	No	3	Yes	2	140	82	21.8
Male	30	Urban	Single	Higher education	3000	Government employee	No	No	No	Yes	3	No	No	No	No	No	No	No	2	Yes	1	146	86	21.3
Male	36	Rural	Married	Higher education	4100	Government employee	No	No	No	Yes	4	No	No	No	No	No	No	No	2	Yes	2	143	78	21.9
Female	66	Urban	Widowed	Grades 1-8 (primary)	1000	Unemployment	No	No	No	No		No	No	No	No	No	No	No	5	Yes	4	134	85	19.8
Female	58	Rural	Married	Grades 1-8 (primary)	1000	Unemployment	No	No	No	No		No	No	No	No	No	No	No	5	Yes	5	143	96	22.4
Male	50	Rural	Married	Unable to read and write	2000	Merchant	No	Yes	No	No		Yes	No	No	No	No	Yes	Yes	9	Yes	7	139	75	20.9
Female	69	Rural	Married	Unable to read and write	700	Unemployment	No	No	No	No		No	No	No	No	No	No	No	6	Yes	5	143	94	19.7
Female	79	Rural	Married	Unable to read and write	700	Unemployment	No	No	No	No		No	No	No	No	No	No	No	2	Yes	2	142	88	21.9
Male	72	Rural	Married	Unable to read and write	500	Farmer	No	No	No	No		No	No	Yes	Yes	No	No	Yes	15	Yes	10	142	96	22.8
Male	78	Rural	Married	Unable to read and write	500	Unemployment	No	No	No	No		No	No	No	Yes	No	No	Yes	10	Yes	10	155	91	23.6
Female	78	Urban	Widowed	Grades 1-8 (primary)	600	Unemployment	No	No	No	No		No	No	No	No	No	No	No	9	Yes	9	136	89	19.7
Male	60	Urban	Married	Grade 9-12 (secondary)	900	Merchant	No	Yes	No	No		Yes	No	No	No	No	No	No	9	Yes	9	142	85	24.3
Female	67	Rural	Married	Grade 9-12 (secondary)	1200	Unemployment	No	No	No	No		No	No	No	No	No	No	No	3	Yes	2	128	69	22.1
Female	75	Rural	Married	Unable to read and write	800	Unemployment	No	No	No	No		No	No	No	No	No	No	No	4	Yes	4	126	75	23.2
Female	68	Urban	Widowed	Higher education	3700	Private	No	No	No	No		Yes	No	No	No	No	No	Yes	9	Yes	8	135	86	24.3
Male	76	Rural	Widowed	Unable to read and write	900	Farmer	No	No	No	No		No	No	No	Yes	No	No	Yes	8	Yes	8	155	84	22.1
Female	39	Rural	Married	Unable to read and write	600	Farmer	No	No	No	No		No	No	No	No	No	No	No	2	Yes	2	134	78	20.6
Female	36	Urban	Single	Higher education	4200	Government employee	No	No	No	No		No	No	No	No	No	No	No	1	Yes	1	128	74	22.7
Male	35	Rural	Single	Higher education	3000	Private	No	No	No	No		No	No	No	No	No	No	No	3	Yes	2	124	76	19.9
Female	63	Urban	Married	Higher education	4000	Government employee	No	No	No	Yes	3	No	No	No	No	No	No	No	2	Yes	2	125	69	23.4
Female	45	Rural	Married	Unable to read and write	600	Farmer	No	No	No	No		No	No	No	No	No	No	No	4	Yes	2	152	96	21.3
Female	45	Urban	Married	Higher education	4500	Government employee	No	No	No	Yes	4	No	No	No	No	No	No	No	3	Yes	2	140	79	22.7
Female	69	Rural	Married	Grades 1-8 (primary)	700	Farmer	No	No	No	No		No	No	No	No	No	No	No	2	Yes	2	123	72	19.6
Female	75	Rural	Married	Grade 9-12 (secondary)	500	Unemployment	No	No	No	No		No	No	No	No	No	No	No	5	Yes	4	127	69	23.4
Male	71	Urban	Married	Higher education	3700	Private	No	Yes	No	No		No	No	No	Yes	Yes	No	Yes	7	Yes	5	147	75	24.9
Male	80	Rural	Widowed	Grade 9-12 (secondary)	700	Unemployment	No	No	No	No		No	No	No	No	No	No	No	3	Yes	2	125	75	21.9
Male	49	Urban	Married	Higher education	4100	Government employee	No	No	No	Yes	3	No	No	No	No	No	No	No	4	Yes	4	126	70	23.4
Female	68	Rural	Widowed	Unable to read and write	800	Farmer	No	No	No	No		No	No	No	No	No	No	No	2	Yes	2	133	77	22.3
Male	56	Urban	Married	Grade 9-12 (secondary)	3000	Private	No	Yes	No	No		No	No	No	Yes	Yes	No	Yes	11	Yes	10	152	99	26.9
Female	69	Urban	Married	Grade 9-12 (secondary)	1800	Private	No	No	No	No		No	No	No	No	No	No	No	6	Yes	5	138	74	20.1
Male	75	Urban	Married	Higher education	3200	Private	Yes	Yes	Yes	No		No	Yes	Yes	Yes	Yes	Yes	Yes	15	Yes	14	155	89	29.1
Female	75	Rural	Widowed	Unable to read and write	500	Unemployment	No	No	No	No		No	No	No	No	No	No	No	4	Yes	4	144	79	21.7
Male	56	Rural	Married	Grades 1-8 (primary)	1600	Merchant	No	No	No	No		No	No	No	No	No	No	No	3	Yes	2	123	65	23.6
Male	36	Urban	Single	Higher education	4100	Merchant	No	No	No	No		No	No	No	No	No	No	No	1	Yes	1	130	78	22.7
Female	64	Urban	Married	Higher education	2600	Private	No	No	No	No		No	No	No	No	No	No	No	5	Yes	5	146	85	20.5
Female	69	Urban	Widowed	Grade 9-12 (secondary)	3000	Merchant	No	No	No	No		No	Yes	Yes	No	Yes	Yes	Yes	17	Yes	15	136	78	24.8
Female	72	Rural	Widowed	Grades 1-8 (primary)	900	Unemployment	No	No	No	No		No	No	No	No	No	Yes	No	10	Yes	9	144	78	21.6
Female	72	Rural	Widowed	Unable to read and write	500	Farmer	No	No	No	No		No	No	No	No	No	No	No	3	Yes	3	126	77	19.8
Female	56	Rural	Widowed	Grade 9-12 (secondary)	1000	Private	No	No	No	No		No	No	No	No	No	No	No	2	Yes	2	128	81	20.3
Male	71	Rural	Married	Grades 1-8 (primary)	2000	Private	No	No	No	No		No	No	No	No	No	No	No	3	Yes	3	140	80	19.6
Female	70	Urban	Married	Grade 9-12 (secondary)	1000	Unemployment	No	No	No	No		No	No	No	No	No	No	No	2	Yes	2	131	84	23.4
Female	40	Urban	Married	Higher education	3900	Government employee	No	No	No	No		No	No	No	No	No	No	No	1	Yes	1	138	79	22.6
Female	56	Rural	Single	Unable to read and write	600	Unemployment	No	No	No	No		No	No	No	No	No	No	No	5	Yes	4	125	74	20.8
Male	87	Urban	Widowed	Grades 1-8 (primary)	900	Unemployment	No	No	No	No		No	No	No	Yes	No	Yes	Yes	14	Yes	12	151	95	25.1
Male	55	Urban	Married	Higher education	4200	Government employee	No	No	No	Yes	3	No	No	No	No	No	No	No	2	Yes	1	137	76	22.8
Female	65	Rural	Married	Grades 1-8 (primary)	1200	Merchant	No	No	No	No		No	No	No	No	No	No	No	6	Yes	6	143	89	21.4
Female	78	Urban	Widowed	Grade 9-12 (secondary)	2000	Private	No	No	No	No		No	No	No	No	No	Yes	Yes	16	Yes	14	147	82	24.3
Male	61	Urban	Married	Higher education	2400	Government employee	No	No	No	Yes	4	No	No	No	No	No	No	No	3	Yes	3	123	72	22.4
Female	67	Rural	Widowed	Unable to read and write	700	Farmer	No	No	No	No		No	No	No	No	No	No	No	8	Yes	8	143	86	23.6
[truncated: 13 more columns]
